# Supplementary material for: A new species of Notomastus (Annelida, Capitellidae) from southern China, with remarks on its morphology and distribution
Source: Zookeys. 2020 Jul 6;946:1–16. doi: 10.3897/zookeys.946.50662 (PMC7358252; doi:10.3897/zookeys.946.50662)
Supplement: XML Treatment for Notomastus [file zookeys.946.50662-treatment1.xml]

<!DOCTYPE tp:taxon-treatment
  PUBLIC "-//TaxonX//DTD Taxonomic Treatment Publishing DTD v0 20100105//EN" "tax-treatment-NSO.dtd">
<tp:taxon-treatment xmlns:tp="http://www.plazi.org/taxpub"><tp:treatment-meta><kwd-group><label>Taxon classification</label><kwd><named-content xmlns:xlink="http://www.w3.org/1999/xlink" content-type="kingdom">Animalia</named-content></kwd><kwd><named-content xmlns:xlink="http://www.w3.org/1999/xlink" content-type="order">Capitellida</named-content></kwd><kwd><named-content xmlns:xlink="http://www.w3.org/1999/xlink" content-type="family">Capitellidae</named-content></kwd></kwd-group><mixed-citation publication-type="journal"><person-group><name><surname>Lin</surname><given-names>Jun-Hui</given-names></name><name><surname>García-Garza</surname><given-names>María E.</given-names></name><name><surname>Lyu</surname><given-names>Ming-Xin</given-names></name><name><surname>Wang</surname><given-names>Jian-Jun</given-names></name></person-group><article-title>A new species of <italic><tp:taxon-name><tp:taxon-name-part taxon-name-part-type="genus" reg="Notomastus">Notomastus</tp:taxon-name-part></tp:taxon-name></italic> (<tp:taxon-name><tp:taxon-name-part taxon-name-part-type="phylum">Annelida</tp:taxon-name-part></tp:taxon-name>, <tp:taxon-name><tp:taxon-name-part taxon-name-part-type="family">Capitellidae</tp:taxon-name-part></tp:taxon-name>) from southern China, with remarks on its morphology and distribution</article-title><source>Zookeys</source><day>06</day><month>7</month><year>2020</year><volume>946</volume><fpage>1</fpage><lpage>16</lpage><pub-id pub-id-type="doi">10.3897/zookeys.946.50662</pub-id></mixed-citation></tp:treatment-meta><tp:nomenclature><label>Genus</label><tp:taxon-name><object-id xmlns:xlink="http://www.w3.org/1999/xlink" content-type="arpha" xlink:type="simple">0411A90D-F668-55EE-B958-8AB025EA065F</object-id>
            <tp:taxon-name-part taxon-name-part-type="genus" reg="Notomastus">Notomastus</tp:taxon-name-part>
          </tp:taxon-name><tp:taxon-authority>Sars, 1851</tp:taxon-authority></tp:nomenclature><tp:treatment-sec sec-type="type species" id="SECID0E43AE"><title>Type species.</title><p><italic><tp:taxon-name><tp:taxon-name-part taxon-name-part-type="genus" reg="Notomastus">Notomastus</tp:taxon-name-part> <tp:taxon-name-part taxon-name-part-type="species" reg="latericeus">latericeus</tp:taxon-name-part></tp:taxon-name></italic> Sars, 1851</p></tp:treatment-sec><tp:treatment-sec sec-type="Generic diagnosis" id="SECID0EO4AE"><title>Generic diagnosis</title><p>(after <xref ref-type="bibr" rid="B24">Magalhães and Blake 2017</xref>). Prostomium conical, with or without palpode; eyespots present or absent. Thorax consisted of an achaetous peristomium and 11 chaetigers. First chaetiger uniramous or biramous. Chaetigers 1–11 with only capillaries in both rami or last thoracic chaetiger transitional with notopodial capillaries and neuropodial hooded hooks. Abdominal chaetigers with hooded hooks only. Branchiae present or absent. Genital pores present or absent. Lateral organs present on thorax and abdomen.</p></tp:treatment-sec><ref-list><ref id="B24"><mixed-citation xmlns:xlink="http://www.w3.org/1999/xlink" xlink:type="simple"><person-group><name name-style="western"><surname>Magalhães</surname><given-names>WF</given-names></name><name name-style="western"><surname>Blake</surname><given-names>JA</given-names></name></person-group> (<year>2017</year>) <tp:taxon-name><tp:taxon-name-part taxon-name-part-type="family">Capitellidae</tp:taxon-name-part></tp:taxon-name> Grube, 1862. In: Westheide W, Purschke G (Eds) Handbook of Zoology Online, a Natural History of the Phyla of the Animal Kingdom–<tp:taxon-name><tp:taxon-name-part taxon-name-part-type="phylum">Annelida</tp:taxon-name-part></tp:taxon-name>, Polychaetes. De Gruyter, Boston/Berlin. <ext-link xlink:type="simple" ext-link-type="uri" xlink:href="https://www.degruyter.com/view/Zoology/bp_029147-6_76">https://www.degruyter.com/view/Zoology/bp_029147-6_76</ext-link> [Accessed on: 2017-6-28]</mixed-citation></ref></ref-list></tp:taxon-treatment>
