# Supplementary material for: A new species of Notomastus (Annelida, Capitellidae) from southern China, with remarks on its morphology and distribution
Source: Zookeys. 2020 Jul 6;946:1–16. doi: 10.3897/zookeys.946.50662 (PMC7358252; doi:10.3897/zookeys.946.50662)
Supplement: XML Treatment for Notomastus sunae [file zookeys.946.50662-treatment2.xml]

<!DOCTYPE tp:taxon-treatment
  PUBLIC "-//TaxonX//DTD Taxonomic Treatment Publishing DTD v0 20100105//EN" "tax-treatment-NSO.dtd">
<tp:taxon-treatment xmlns:tp="http://www.plazi.org/taxpub"><tp:treatment-meta><kwd-group><label>Taxon classification</label><kwd><named-content xmlns:xlink="http://www.w3.org/1999/xlink" content-type="kingdom">Animalia</named-content></kwd><kwd><named-content xmlns:xlink="http://www.w3.org/1999/xlink" content-type="order">Capitellida</named-content></kwd><kwd><named-content xmlns:xlink="http://www.w3.org/1999/xlink" content-type="family">Capitellidae</named-content></kwd></kwd-group><mixed-citation publication-type="journal"><person-group><name><surname>Lin</surname><given-names>Jun-Hui</given-names></name><name><surname>García-Garza</surname><given-names>María E.</given-names></name><name><surname>Lyu</surname><given-names>Ming-Xin</given-names></name><name><surname>Wang</surname><given-names>Jian-Jun</given-names></name></person-group><article-title>A new species of <italic><tp:taxon-name><tp:taxon-name-part taxon-name-part-type="genus" reg="Notomastus">Notomastus</tp:taxon-name-part></tp:taxon-name></italic> (<tp:taxon-name><tp:taxon-name-part taxon-name-part-type="phylum">Annelida</tp:taxon-name-part></tp:taxon-name>, <tp:taxon-name><tp:taxon-name-part taxon-name-part-type="family">Capitellidae</tp:taxon-name-part></tp:taxon-name>) from southern China, with remarks on its morphology and distribution</article-title><source>Zookeys</source><day>06</day><month>7</month><year>2020</year><volume>946</volume><fpage>1</fpage><lpage>16</lpage><pub-id pub-id-type="doi">10.3897/zookeys.946.50662</pub-id></mixed-citation></tp:treatment-meta><tp:nomenclature><tp:taxon-name><object-id xmlns:xlink="http://www.w3.org/1999/xlink" content-type="arpha" xlink:type="simple">B47B8BEE-9D34-5BE6-B07F-0700E3620CC4</object-id>
            <tp:taxon-name-part taxon-name-part-type="genus" reg="Notomastus">Notomastus</tp:taxon-name-part>
            <tp:taxon-name-part taxon-name-part-type="species" reg="sunae">sunae</tp:taxon-name-part>
            <object-id xmlns:xlink="http://www.w3.org/1999/xlink" content-type="zoobank" xlink:type="simple">http://zoobank.org/1E60348C-F682-457C-862C-D7BED5215024</object-id>
          </tp:taxon-name><tp:taxon-status xmlns:xlink="http://www.w3.org/1999/xlink" xlink:type="simple">sp. nov.</tp:taxon-status><xref ref-type="fig" rid="F2">Figures 2A–F</xref><xref ref-type="fig" rid="F3">, 3A–F</xref><xref ref-type="fig" rid="F4">, 4A–G</xref></tp:nomenclature><tp:treatment-sec sec-type="type material" id="SECID0EM6AE"><title>Type material examined.</title><p><bold><italic>Holotype</italic></bold>: TIO-BTS-Poly-114 (sta. XM12)–Xiamen Bay, Fujian Province, [<named-content xmlns:xlink="http://www.w3.org/1999/xlink" content-type="dwc:verbatimCoordinates" xlink:type="simple"><named-content content-type="geo-json" specific-use="{&#34;type&#34;:&#34;Point&#34;,&#34;coordinates&#34;:[118.166667,24.565000]}" id="NCID0E16AE" xlink:type="simple">24°33'54"N, 118°10'00"E</named-content></named-content>], 6 m, mud, complete, 25 August 2018, coll. Junhui Lin. <bold><italic>Paratypes</italic></bold>: TIO-BTS-Poly-115–6 specimens, same information as holotype, one mounted on SEM stub; TIO-BTS-Poly-116 (sta. QPW1-4)–9 specimens, Xiamen Bay, [<named-content xmlns:xlink="http://www.w3.org/1999/xlink" content-type="dwc:verbatimCoordinates" xlink:type="simple"><named-content content-type="geo-json" specific-use="{&#34;type&#34;:&#34;Point&#34;,&#34;coordinates&#34;:[118.172222,24.454444]}" id="NCID0EGAAG" xlink:type="simple">24°27'16"N, 118°10'20"E</named-content></named-content>], intertidal, muddy sand, 23 January 2019; TIO-BTS-Poly-117–9 specimens, 4 April 2019; TIO-BTS-Poly-118–23 specimens, 24 July 2019; TIO-BTS-Poly-119–4 specimens, 13 September 2019; TIO-BTS-Poly-120–16 specimens, 30 October 2019. Specimens (from TIO-BTS-Poly-116 to TIO-BTS-Poly-120) collected from the identical site (QPW1-4) by Junhui Lin.</p></tp:treatment-sec><tp:treatment-sec sec-type="material" id="SECID0ELAAG"><title>Additional material examined.</title><p>TIO-BTS-Poly-121 (sta. XHW04)–3 specimens, Xinghua Bay (Fujian Province), [<named-content xmlns:xlink="http://www.w3.org/1999/xlink" content-type="dwc:verbatimCoordinates" xlink:type="simple"><named-content content-type="geo-json" specific-use="{&#34;type&#34;:&#34;Point&#34;,&#34;coordinates&#34;:[119.404444,25.431944]}" id="NCID0EUAAG" xlink:type="simple">25°25'55"N, 119°24'16"E</named-content></named-content>], 7 m, mud, 17 April 2019, coll. Zhong Li; TIO-BTS-Poly-122 (sta. DS06)–1 specimen, Dongshan Bay (Fujian Province), [<named-content xmlns:xlink="http://www.w3.org/1999/xlink" content-type="dwc:verbatimCoordinates" xlink:type="simple"><named-content content-type="geo-json" specific-use="{&#34;type&#34;:&#34;Point&#34;,&#34;coordinates&#34;:[117.528056,23.815833]}" id="NCID0E3AAG" xlink:type="simple">23°48'57"N, 117°31'41"E</named-content></named-content>], 5 m, mud, 26 February 2019, coll. Heshan Lin; TIO-BTS-Poly-123–2 specimens, same location as TIO-BTS-Poly-122, 17 June 2019, coll. Heshan Lin; TIO-BTS-Poly-124–6 specimens, Jieshi Bay (Guangdong Province), [<named-content xmlns:xlink="http://www.w3.org/1999/xlink" content-type="dwc:verbatimCoordinates" xlink:type="simple"><named-content content-type="geo-json" specific-use="{&#34;type&#34;:&#34;Point&#34;,&#34;coordinates&#34;:[115.785833,22.756111]}" id="NCID0EEBAG" xlink:type="simple">22°45'22"N, 115°47'09"E</named-content></named-content>], 8 m, mud, 19 August 2019, coll. Zhizhong Huang; TIO-BTS-Poly-125–2 specimens, [<named-content xmlns:xlink="http://www.w3.org/1999/xlink" content-type="dwc:verbatimCoordinates" xlink:type="simple"><named-content content-type="geo-json" specific-use="{&#34;type&#34;:&#34;Point&#34;,&#34;coordinates&#34;:[115.802778,22.711111]}" id="NCID0EMBAG" xlink:type="simple">22°42'40"N, 115°48'10"E</named-content></named-content>], 21 m, muddy sand, 19 August 2019, coll. Zhizhong Huang; TIO-BTS-Poly-126–1 specimen, Daya Bay (Guangdong Province), [<named-content xmlns:xlink="http://www.w3.org/1999/xlink" content-type="dwc:verbatimCoordinates" xlink:type="simple"><named-content content-type="geo-json" specific-use="{&#34;type&#34;:&#34;Point&#34;,&#34;coordinates&#34;:[114.558333,22.578333]}" id="NCID0EUBAG" xlink:type="simple">22°34'42"N, 114°33'30"E</named-content></named-content>], 12.5 m, mud, 20 February 2016, coll. Junhui Lin; TIO-BTS-Poly-127–2 specimens, outside Pearl River estuary (Guangdong Province), [<named-content xmlns:xlink="http://www.w3.org/1999/xlink" content-type="dwc:verbatimCoordinates" xlink:type="simple"><named-content content-type="geo-json" specific-use="{&#34;type&#34;:&#34;Point&#34;,&#34;coordinates&#34;:[113.704167,21.913611]}" id="NCID0E3BAG" xlink:type="simple">21°54'49"N, 113°42'15"E</named-content></named-content>], 23 m, muddy sand, 24 October 2019, coll. Zhizhong Huang; TIO-BTS-Poly-128 (sta. GFC-S23)–4 specimens, Qinzhou Bay (Guangxi Province), [<named-content xmlns:xlink="http://www.w3.org/1999/xlink" content-type="dwc:verbatimCoordinates" xlink:type="simple"><named-content content-type="geo-json" specific-use="{&#34;type&#34;:&#34;Point&#34;,&#34;coordinates&#34;:[108.535278,21.584444]}" id="NCID0EECAG" xlink:type="simple">21°35'04"N, 108°32'07"E</named-content></named-content>], 7 m, muddy sand, 28 October 2017, coll. Zhong Li; TIO-BTS-Poly-129 (sta. GFC-S11)–1 specimen, [<named-content xmlns:xlink="http://www.w3.org/1999/xlink" content-type="dwc:verbatimCoordinates" xlink:type="simple"><named-content content-type="geo-json" specific-use="{&#34;type&#34;:&#34;Point&#34;,&#34;coordinates&#34;:[108.637500,21.626111]}" id="NCID0EMCAG" xlink:type="simple">21°37'34"N, 108°38'15"E</named-content></named-content>], 9.5 m, muddy sand, 20 April 2018, coll. Zhong Li; TIO-BTS-Poly-130 (sta. GFC-S23)–1 specimen, same location as TIO-BTS-Poly-128, 19 April 2018, coll. Zhong Li; TIO-BTS-Poly-131 (sta. GFC-S33)–1 specimen, [<named-content xmlns:xlink="http://www.w3.org/1999/xlink" content-type="dwc:verbatimCoordinates" xlink:type="simple"><named-content content-type="geo-json" specific-use="{&#34;type&#34;:&#34;Point&#34;,&#34;coordinates&#34;:[108.878333,21.575278]}" id="NCID0EUCAG" xlink:type="simple">21°34'31"N, 108°52'42"E</named-content></named-content>], 7 m, muddy sand, 21 April 2018, coll. Zhong Li; TIO-BTS-Poly-132 (sta. GFC-S02)–2 specimens, [<named-content xmlns:xlink="http://www.w3.org/1999/xlink" content-type="dwc:verbatimCoordinates" xlink:type="simple"><named-content content-type="geo-json" specific-use="{&#34;type&#34;:&#34;Point&#34;,&#34;coordinates&#34;:[108.582500,21.625556]}" id="NCID0E3CAG" xlink:type="simple">21°37'32"N, 108°34'57"E</named-content></named-content>], 12 m, mud, 17 August 2018, coll. Zhong Li; TIO-BTS-Poly-133 (sta. GFC-S19)–2 specimens, [<named-content xmlns:xlink="http://www.w3.org/1999/xlink" content-type="dwc:verbatimCoordinates" xlink:type="simple"><named-content content-type="geo-json" specific-use="{&#34;type&#34;:&#34;Point&#34;,&#34;coordinates&#34;:[108.574722,21.531944]}" id="NCID0EEDAG" xlink:type="simple">21°31'55"N, 108°34'29"E</named-content></named-content>], 12 m, sand with shell fragment, 17 August 2018, coll. Zhong Li; TIO-BTS-Poly-134 (sta. GFC-S48)–1 specimen, [<named-content xmlns:xlink="http://www.w3.org/1999/xlink" content-type="dwc:verbatimCoordinates" xlink:type="simple"><named-content content-type="geo-json" specific-use="{&#34;type&#34;:&#34;Point&#34;,&#34;coordinates&#34;:[108.613056,21.658056]}" id="NCID0EMDAG" xlink:type="simple">21°39'29"N, 108°36'47"E</named-content></named-content>], 14 m, mud, 17 August 2018, coll. Zhong Li; TIO-BTS-Poly-135 (sta. CJ03)–2 specimens, off western Hainan Island, [<named-content xmlns:xlink="http://www.w3.org/1999/xlink" content-type="dwc:verbatimCoordinates" xlink:type="simple"><named-content content-type="geo-json" specific-use="{&#34;type&#34;:&#34;Point&#34;,&#34;coordinates&#34;:[108.827778,19.465556]}" id="NCID0EUDAG" xlink:type="simple">19°27'56"N, 108°49'40"E</named-content></named-content>], 20 m, muddy sand, 22 May 2019, coll. Zhong Li; TIO-BTS-Poly-136 (sta. CJ07)–2 specimens, [<named-content xmlns:xlink="http://www.w3.org/1999/xlink" content-type="dwc:verbatimCoordinates" xlink:type="simple"><named-content content-type="geo-json" specific-use="{&#34;type&#34;:&#34;Point&#34;,&#34;coordinates&#34;:[108.840000,19.496111]}" id="NCID0E3DAG" xlink:type="simple">19°29'46"N, 108°50'24"E</named-content></named-content>], 18 m, muddy sand, 22 May 2019, coll. Zhong Li.</p><fig id="F2" position="float" orientation="portrait"><object-id xmlns:xlink="http://www.w3.org/1999/xlink" content-type="doi" xlink:type="simple">10.3897/zookeys.946.50662.figure2</object-id><object-id xmlns:xlink="http://www.w3.org/1999/xlink" content-type="arpha" xlink:type="simple">D3FD37F2-43F3-5D29-AB85-B7891EC583C8</object-id><label>Figure 2.</label><caption><p><italic><tp:taxon-name><tp:taxon-name-part taxon-name-part-type="genus" reg="Notomastus">Notomastus</tp:taxon-name-part> <tp:taxon-name-part taxon-name-part-type="species" reg="sunae">sunae</tp:taxon-name-part></tp:taxon-name></italic> sp. nov., holotype. <bold>A</bold> thorax and anterior abdomen (14 chaetigers) in ventrolateral view <bold>B</bold> thorax and anterior abdomen (18 chaetigers) in dorsal view <bold>C</bold> anterior end in lateral view, showing eyespots and papillae <bold>D</bold> chaetigers 10–19 in ventrolateral view, showing transition between thorax and abdomen <bold>E</bold> far posterior abdomen in dorsal view, showing notopodia with simple epithelial extensions <bold>F</bold> abdominal hooded hooks. Shading on <bold>B</bold> and <bold>D</bold> indicates methyl green staining. Scale bars: 1 mm (<bold>A–E</bold>); 20 μm (<bold>F</bold>).</p></caption><graphic xmlns:xlink="http://www.w3.org/1999/xlink" xlink:href="zookeys-946-001-g002.jpg" position="float" orientation="portrait" xlink:type="simple" id="oo_429334.jpg"><uri content-type="original_file" xlink:type="simple">https://binary.pensoft.net/fig/429334</uri></graphic></fig></tp:treatment-sec><tp:treatment-sec sec-type="type material" id="SECID0ENFAG"><title>Comparative type material.</title><p><italic><tp:taxon-name><tp:taxon-name-part taxon-name-part-type="genus" reg="Notomastus">Notomastus</tp:taxon-name-part> <tp:taxon-name-part taxon-name-part-type="species" reg="hemipodus">hemipodus</tp:taxon-name-part></tp:taxon-name></italic> Hartman, 1945, holotype: LACM-AHF Poly-414–North Carolina, Bogue Sound, dredged in a few feet of water, 15 June 1940; paratypes: LACM-AHF Poly-415–North Carolina, Bogue Sound, June 1940; LACM-AHF Poly 2667–muddy sand at low tide, June 1940; LACM-AHF Poly 2668–incomplete, muddy sand flats at low water, June 1940; LACM-AHF Poly-2669–incomplete, outer end of Bird Shoal, 18 June 1940, coll. O. Hartman. <italic><tp:taxon-name><tp:taxon-name-part taxon-name-part-type="genus" reg="Notomastus">Notomastus</tp:taxon-name-part> <tp:taxon-name-part taxon-name-part-type="species" reg="americanus">americanus</tp:taxon-name-part></tp:taxon-name></italic> Day, 1973, Holotype: USNM 43118–North Carolina, Beaufort, 4 June 1965; Paratype: USNM 43119–North Carolina, Beaufort, 4 June 1965 coll. J. Day.</p></tp:treatment-sec><tp:treatment-sec sec-type="Sequence" id="SECID0EJGAG"><title>Sequence.</title><p><ext-link xmlns:xlink="http://www.w3.org/1999/xlink" ext-link-type="gen" xlink:href="MT055861" xlink:type="simple">MT055861</ext-link> (<abbrev xmlns:xlink="http://www.w3.org/1999/xlink" xlink:title="nuclear genes" id="ABBRID0EUGAG" xlink:type="simple">18S</abbrev>, 1637 bp), <ext-link xmlns:xlink="http://www.w3.org/1999/xlink" ext-link-type="gen" xlink:href="MT055862" xlink:type="simple">MT055862</ext-link> (H3, 316 bp), <ext-link xmlns:xlink="http://www.w3.org/1999/xlink" ext-link-type="gen" xlink:href="MT055863" xlink:type="simple">MT055863</ext-link> (COⅠ, 650 bp), determined from paratype (TIO-BTS-Poly-118).</p></tp:treatment-sec><tp:treatment-sec sec-type="description" id="SECID0ECHAG"><title>Description.</title><p>Holotype complete with over 100 chaetigers (Fig. <xref ref-type="fig" rid="F3">3A</xref>), measuring 33.74 mm long by 0.8 mm wide. Paratypes complete or incomplete, ranging from 6.81–43.02 mm long, 0.57–0.90 mm wide for 19–103 chaetigers. Color in alcohol tan (Fig. <xref ref-type="fig" rid="F3">3B</xref>). Thorax dorsally rounded, ventrally flattened, widest at chaetiger 3. Prostomium conical, with narrow palpode (Figs <xref ref-type="fig" rid="F2">2A–C</xref>, <xref ref-type="fig" rid="F3">3B</xref>, <xref ref-type="fig" rid="F4">4A, B</xref>). Everted proboscis globular, with numerous minute papillae (Fig. <xref ref-type="fig" rid="F2">2A–C</xref>). Eyespots present on lateral sides of prostomium (Figs <xref ref-type="fig" rid="F2">2A, C</xref>, <xref ref-type="fig" rid="F3">3B</xref>). Peristomium achaetous, wider than long, as wide as first chaetiger, but longer (Fig. <xref ref-type="fig" rid="F2">2A</xref>). Thorax slightly areolated in anterior 4–5 chaetigers, remaining chaetigers smooth.</p><fig id="F3" position="float" orientation="portrait"><object-id xmlns:xlink="http://www.w3.org/1999/xlink" content-type="doi" xlink:type="simple">10.3897/zookeys.946.50662.figure3</object-id><object-id xmlns:xlink="http://www.w3.org/1999/xlink" content-type="arpha" xlink:type="simple">7A3660BE-C86E-5079-8A50-793F50208326</object-id><label>Figure 3.</label><caption><p><italic><tp:taxon-name><tp:taxon-name-part taxon-name-part-type="genus" reg="Notomastus">Notomastus</tp:taxon-name-part> <tp:taxon-name-part taxon-name-part-type="species" reg="sunae">sunae</tp:taxon-name-part></tp:taxon-name></italic> sp. nov., holotype. <bold>A</bold><abbrev xmlns:xlink="http://www.w3.org/1999/xlink" xlink:title="methyl green staining pattern" id="ABBRID0EBJAG" xlink:type="simple">MGSP</abbrev> of whole body <bold>B</bold> anterior end in lateral view <bold>C</bold><abbrev xmlns:xlink="http://www.w3.org/1999/xlink" xlink:title="methyl green staining pattern" id="ABBRID0EJJAG" xlink:type="simple">MGSP</abbrev> of transitional segments (chaetigers 9–17) between thorax and abdomen in ventrolateral view <bold>D</bold><abbrev xmlns:xlink="http://www.w3.org/1999/xlink" xlink:title="methyl green staining pattern" id="ABBRID0EPJAG" xlink:type="simple">MGSP</abbrev> of transitional segments (chaetigers 7–17) between thorax and abdomen in dorsal view <bold>E</bold> posterior end in ventrolateral view <bold>F</bold> posterior segments near pygidium in dorsal view. Abbreviations: cc, capillary chaetae; ch, chaetiger; hh, hooded hooks; neu, neuropodia; no, notopodia; pal, palpode; per, peristomium; prob, proboscis; pyg, pygidium. Scale bars: 1 mm (<bold>A</bold>); 1 mm (<bold>B–E</bold>).</p></caption><graphic xmlns:xlink="http://www.w3.org/1999/xlink" xlink:href="zookeys-946-001-g003.jpg" position="float" orientation="portrait" xlink:type="simple" id="oo_429335.jpg"><uri content-type="original_file" xlink:type="simple">https://binary.pensoft.net/fig/429335</uri></graphic></fig><p>Thorax consisted of an achaetous peristomium and 11 chaetigers (Fig. <xref ref-type="fig" rid="F2">2A, B</xref>). Chaetiger 1 uniramous (Figs <xref ref-type="fig" rid="F2">2A, C</xref>, <xref ref-type="fig" rid="F4">4A, B</xref>), with capillaries in notopodia only. Chaetigers 2–10 with only capillaries in both rami (Figs <xref ref-type="fig" rid="F2">2A, B</xref>, <xref ref-type="fig" rid="F4">4A, D</xref>). All capillaries bilimbate. Chaetiger 11 transitional with notopodial capillaries and neuropodial hooded hooks (Figs <xref ref-type="fig" rid="F2">2A, D</xref>, <xref ref-type="fig" rid="F4">4A, C</xref>). Chaetigers 1–4 slightly expanded. Chaetigers 6–10 biannulated with intra- and inter-segmental grooves (more evident in lateral view), wider than long (Fig. <xref ref-type="fig" rid="F2">2A, B</xref>). Notopodia inserted dorsolaterally in first five thoracic chaetgiers, then notopodia inserted dorsally from chaetiger 6 to posterior thorax (Fig. <xref ref-type="fig" rid="F2">2B</xref>). Neuropodia ventrolateral. Chaetal fascicles inserted just posterior to midline of thoracic segments (Figs <xref ref-type="fig" rid="F2">2A, B</xref>, <xref ref-type="fig" rid="F4">4A</xref>). Notopodia of chaetigers 1–11 and neuropodia of chaetigers 2–10 each with 10–25 capillaries per fascicle; neuropodia of chaetigers 11 with approximately 16 hooks per fascicle. Thoracic hooks of similar shape to abdominal hooks, but shaft markedly longer. Lateral organs conspicuous in thorax and anterior abdomen, located between noto- and neuropodia, closer to notopodia, as small rounded pores (Fig. <xref ref-type="fig" rid="F2">2A–C</xref>). Genital pores present on intersegmental grooves of between chaetigers 7/8, 8/9, 9/10, and 10/11 on holotype.</p><p>Transition between thorax and abdomen marked by change in chaetal arrangement and methyl green staining pattern (Figs <xref ref-type="fig" rid="F2">2A, B, D</xref>, <xref ref-type="fig" rid="F3">3C, D</xref>, <xref ref-type="fig" rid="F4">4A</xref>). First abdominal segment as wide as last thoracic chaetiger, but slightly shorter (Fig. <xref ref-type="fig" rid="F2">2A, B</xref>, <xref ref-type="fig" rid="F3">3C, D</xref>). Parapodial lobes reduced in anterior abdomen, well separated (Fig. <xref ref-type="fig" rid="F2">2A, B</xref>). Notopodial lobes located dorsally (Fig. <xref ref-type="fig" rid="F2">2B</xref>), close together in anterior abdomen, becoming dorsolateral in posterior abdomen. Neuropodial lobes lateral, separated ventrally. Chaetal fascicles positioned posterior to midsegment in anterior abdomen (Fig. <xref ref-type="fig" rid="F2">2B, D</xref>), and near posterior edge of segment toward the pygidium (Fig. <xref ref-type="fig" rid="F2">2E</xref>). In the far posterior, notopodial lobes with a simple epithelial extension (Figs <xref ref-type="fig" rid="F2">2E</xref>, <xref ref-type="fig" rid="F3">3E</xref>), broadly-based and rounded-tipped. In anterior abdomen, chaetal fascicles with approximately 10 hooks in notopodia and 16 hooks in neuropodia, decreasing to 6 hooks in notopodia and 10 hooks in neuropodia in posterior abdomen, and to 1–2 hooks in segments near pygidium. Notopodial and neuropodial abdominal hooded hooks of similar shape, with angled node, evident constriction, developed shoulder, posterior shaft longer than anterior one, attenuated to terminal end (Fig. <xref ref-type="fig" rid="F2">2F</xref>). Hood smooth, slightly longer than wide (Fig. <xref ref-type="fig" rid="F2">2F</xref>). Abdominal hooded hooks (Fig. <xref ref-type="fig" rid="F4">4E–G</xref>) with multiple rows of teeth above main fang: 4–5 teeth in basal row, 6–8 teeth in second row, and at least 6 teeth in superior row.</p><fig id="F4" position="float" orientation="portrait"><object-id xmlns:xlink="http://www.w3.org/1999/xlink" content-type="doi" xlink:type="simple">10.3897/zookeys.946.50662.figure4</object-id><object-id xmlns:xlink="http://www.w3.org/1999/xlink" content-type="arpha" xlink:type="simple">026F6FDA-6021-5186-8567-B6EE37F5DA4C</object-id><label>Figure 4.</label><caption><p>SEM photos of <italic><tp:taxon-name><tp:taxon-name-part taxon-name-part-type="genus" reg="Notomastus">Notomastus</tp:taxon-name-part> <tp:taxon-name-part taxon-name-part-type="species" reg="sunae">sunae</tp:taxon-name-part></tp:taxon-name></italic> sp. nov., paratype (TIO-BTS-Poly-115) <bold>A</bold> anterior body in lateral view <bold>B</bold> anterior end in dorsolateral view <bold>C</bold> chaetigers 8–12 in lateral view <bold>D</bold> capillary chaetae <bold>E–G</bold> hooded hooks. Abbreviation: cc, capillary chaetae; ch, chaetiger; hh, hooded hooks; mf, main fang; pal, palpode; per, peristomium. Scale bars: 100 μm (<bold>A–C</bold>); 20 μm (<bold>D</bold>); 10 μm (<bold>E</bold>); 2 μm (<bold>F, G</bold>).</p></caption><graphic xmlns:xlink="http://www.w3.org/1999/xlink" xlink:href="zookeys-946-001-g004.jpg" position="float" orientation="portrait" xlink:type="simple" id="oo_429336.jpg"><uri content-type="original_file" xlink:type="simple">https://binary.pensoft.net/fig/429336</uri></graphic></fig><p>No branchiae observed in abdomen. Regenerated pygidium simple, without anal cirri (Fig. <xref ref-type="fig" rid="F3">3E, F</xref>)</p></tp:treatment-sec><tp:treatment-sec sec-type="Methyl green staining pattern" id="SECID0E3OAG"><title>Methyl green staining pattern</title><p>(Figs <xref ref-type="fig" rid="F2">2B, D</xref>, <xref ref-type="fig" rid="F3">3A, C, D</xref>). Thorax stained with blue with slightly different intensity whereas abdomen stained with very dark blue. From postchaetal area of chaetiger 12, abdominal segments dorsally stained with dark blue, extending ventrallaterally, interrupted by parapodial lobes and lateral organs. Toward posterior abdomen, blue stain on abdominal dorsum faded gradually. From chaetiger 13, abdominal segments with paired stripes of ventral stain with darker intensity, interrupted by intersegmental rings.</p></tp:treatment-sec><tp:treatment-sec sec-type="distribution" id="SECID0EKPAG"><title>Distribution.</title><p>The new species is widely distributed along the southern coasts of China, from Fujian Province westward to Guangxi Province, and southward to Hainan Province (Fig. <xref ref-type="fig" rid="F1">1</xref>).</p></tp:treatment-sec><tp:treatment-sec sec-type="ecology" id="SECID0EUPAG"><title>Ecology.</title><p>The examined specimens were collected from intertidal to shallow subtidal coastal waters (~23 m). Sediment was mainly characterized by mud or muddy sand. The new species is especially abundant in nearshore waters off eastern Xiamen Island, Fujian Province.</p></tp:treatment-sec><tp:treatment-sec sec-type="etymology" id="SECID0EZPAG"><title>Etymology.</title><p>The species is named after Professor Ruiping Sun, in recognition of her contribution to the study of polychaetes from China Seas.</p></tp:treatment-sec><tp:treatment-sec sec-type="variation" id="SECID0E5PAG"><title>Variation.</title><p>Eyespots on prostomium were indistinct in several specimens due to preservation in alcohol. <abbrev xmlns:xlink="http://www.w3.org/1999/xlink" xlink:title="methyl green staining pattern" id="ABBRID0EEQAG" xlink:type="simple">MGSP</abbrev> on chaetigers 11–12 may be different among individuals. Some specimens have darker stain on post-chaetal area of chaetiger 11.</p></tp:treatment-sec><tp:treatment-sec sec-type="remarks" id="SECID0EIQAG"><title>Remarks.</title><p>As the most species-rich genus of <tp:taxon-name><tp:taxon-name-part taxon-name-part-type="family">Capitellidae</tp:taxon-name-part></tp:taxon-name>, <italic><tp:taxon-name><tp:taxon-name-part taxon-name-part-type="genus" reg="Notomastus">Notomastus</tp:taxon-name-part></tp:taxon-name></italic> has more morphological variability, including variation in the structure of the last thoracic chaetigers. Although it is known that hooks may be replaced by capillaries in the middle-posterior thorax of capitellids during ontogeny (<xref ref-type="bibr" rid="B1">Blake 2000</xref>), such as the example of <italic><tp:taxon-name><tp:taxon-name-part taxon-name-part-type="genus" reg="Heteromastus">Heteromastus</tp:taxon-name-part></tp:taxon-name></italic> (Warren and Hutchings 1994), several authors have confirmed the presence of neuropodial hooks in posterior thorax of some <italic><tp:taxon-name><tp:taxon-name-part taxon-name-part-type="genus" reg="Notomastus">Notomastus</tp:taxon-name-part></tp:taxon-name></italic> species even when in adulthood (<xref ref-type="bibr" rid="B7">Ewing 1982</xref>; <xref ref-type="bibr" rid="B1">Blake 2000</xref>; <xref ref-type="bibr" rid="B14">Green 2002</xref>, <xref ref-type="bibr" rid="B24">Magalhães and Blake 2017</xref>). For instance, among the 44 examined specimens of <italic><tp:taxon-name><tp:taxon-name-part taxon-name-part-type="genus" reg="Notomastus">N.</tp:taxon-name-part> <tp:taxon-name-part taxon-name-part-type="species" reg="angelicae">angelicae</tp:taxon-name-part></tp:taxon-name></italic>, <xref ref-type="bibr" rid="B17">Hernández-Alcántara and Solís-Weiss (1998)</xref> found that 43 specimens possessed only hooks in the neuropodium of chaetiger 11. Nevertheless, less efforts have been devoted to detecting whether this character change during the development of the specimens. In this study, <italic><tp:taxon-name><tp:taxon-name-part taxon-name-part-type="genus" reg="Notomastus">Notomastus</tp:taxon-name-part> <tp:taxon-name-part taxon-name-part-type="species" reg="sunae">sunae</tp:taxon-name-part></tp:taxon-name></italic> sp. nov. specimens were collected from the identical site (sta. QPW1-4) in different months (January, April, July, September, and October). All the 61 specimens uniformly have the last thoracic chaetiger (chaetiger 11) transitional with notopodial capillaries and neuropodial hooded hooks, regardless of body size. Additional specimens from other localities also confirm the similar chaetal structure of chaetiger 11 to the type material. These indicate the stability of this character and that it could be used as an identification tool at the species level.</p><p><italic><tp:taxon-name><tp:taxon-name-part taxon-name-part-type="genus" reg="Notomastus">Notomastus</tp:taxon-name-part> <tp:taxon-name-part taxon-name-part-type="species" reg="sunae">sunae</tp:taxon-name-part></tp:taxon-name></italic> sp. nov. is readily distinguished from most congeners by the presence of neuropodial hooks in last thoracic chaetiger. Among the known <italic><tp:taxon-name><tp:taxon-name-part taxon-name-part-type="genus" reg="Notomastus">Notomastus</tp:taxon-name-part></tp:taxon-name></italic> species with neuropodial hooks in chaetiger 11, <italic><tp:taxon-name><tp:taxon-name-part taxon-name-part-type="genus" reg="Notomastus">N.</tp:taxon-name-part> <tp:taxon-name-part taxon-name-part-type="species" reg="sunae">sunae</tp:taxon-name-part></tp:taxon-name></italic> sp. nov. closely resembles <italic><tp:taxon-name><tp:taxon-name-part taxon-name-part-type="genus" reg="Notomastus">N.</tp:taxon-name-part> <tp:taxon-name-part taxon-name-part-type="species" reg="mossambicus">mossambicus</tp:taxon-name-part></tp:taxon-name></italic> by the presence of uniramous chaetiger 1 and prostomial eyespots, but differs from the latter in that the new species has prostomial palpode and slightly areolated epithelium in anterior thorax, whereas <italic><tp:taxon-name><tp:taxon-name-part taxon-name-part-type="genus" reg="Notomastus">N.</tp:taxon-name-part> <tp:taxon-name-part taxon-name-part-type="species" reg="mossambicus">mossambicus</tp:taxon-name-part></tp:taxon-name></italic> has prostomium without palpode and strongly areolated epithelium in anterior thorax as stated by <xref ref-type="bibr" rid="B30">Thomassin (1970)</xref> and <xref ref-type="bibr" rid="B3">Cinar (2005)</xref>. The new species differs from the geographically close Korean species <italic><tp:taxon-name><tp:taxon-name-part taxon-name-part-type="genus" reg="Notomastus">Notomastus</tp:taxon-name-part> <tp:taxon-name-part taxon-name-part-type="species" reg="koreanus">koreanus</tp:taxon-name-part></tp:taxon-name></italic> described by <xref ref-type="bibr" rid="B18">Jeong et al. (2018)</xref> in that the new species bears eyespots on prostomium, reduced parapodial lobes in anterior abdomen, as well as neuropodial hooks in the last thoracic chaetiger. In terms of the <abbrev xmlns:xlink="http://www.w3.org/1999/xlink" xlink:title="methyl green staining pattern" id="ABBRID0ECVAG" xlink:type="simple">MGSP</abbrev>, <italic><tp:taxon-name><tp:taxon-name-part taxon-name-part-type="genus" reg="Notomastus">N.</tp:taxon-name-part> <tp:taxon-name-part taxon-name-part-type="species" reg="sunae">sunae</tp:taxon-name-part></tp:taxon-name></italic> sp. nov. has paired stripes of ventral stain, the feature shared by <italic><tp:taxon-name><tp:taxon-name-part taxon-name-part-type="genus" reg="Notomastus">N.</tp:taxon-name-part> <tp:taxon-name-part taxon-name-part-type="species" reg="hemipodus">hemipodus</tp:taxon-name-part></tp:taxon-name></italic> and <italic><tp:taxon-name><tp:taxon-name-part taxon-name-part-type="genus" reg="Notomastus">N.</tp:taxon-name-part> <tp:taxon-name-part taxon-name-part-type="species" reg="koreanus">koreanus</tp:taxon-name-part></tp:taxon-name></italic>. However, <italic><tp:taxon-name><tp:taxon-name-part taxon-name-part-type="genus" reg="Notomastus">N.</tp:taxon-name-part> <tp:taxon-name-part taxon-name-part-type="species" reg="sunae">sunae</tp:taxon-name-part></tp:taxon-name></italic> sp. nov. has very dark blue stain on abdominal dorsum and extending dorsolaterally, which is distinct from other <italic><tp:taxon-name><tp:taxon-name-part taxon-name-part-type="genus" reg="Notomastus">Notomastus</tp:taxon-name-part></tp:taxon-name></italic> species.</p><p>Based on morphological description and illustration provided by <xref ref-type="bibr" rid="B14">Green (2002)</xref>, a <italic><tp:taxon-name><tp:taxon-name-part taxon-name-part-type="genus" reg="Notomastus">Notomastus</tp:taxon-name-part></tp:taxon-name></italic> species (labelled as <tp:taxon-name><tp:taxon-name-part taxon-name-part-type="genus" reg="Notomastus">N.</tp:taxon-name-part> <tp:taxon-name-part taxon-name-part-type="uncertainty-rank">near</tp:taxon-name-part> <tp:taxon-name-part taxon-name-part-type="species" reg="hemipodus">hemipodus</tp:taxon-name-part></tp:taxon-name>) reported from Andaman Sea is closely similar to <italic><tp:taxon-name><tp:taxon-name-part taxon-name-part-type="genus" reg="Notomastus">N.</tp:taxon-name-part> <tp:taxon-name-part taxon-name-part-type="species" reg="sunae">sunae</tp:taxon-name-part></tp:taxon-name></italic> sp. nov. in a number of characters: presence of palpode and eyespots on prostomium, uniramous chaetiger 1, slightly areolated epithelium on anterior 4–5 chaetigers, and the <abbrev xmlns:xlink="http://www.w3.org/1999/xlink" xlink:title="methyl green staining pattern" id="ABBRID0E5XAG" xlink:type="simple">MGSP</abbrev> on abdomen which has very dark blue stain on dorsum and paired stripes of ventral stain. <xref ref-type="bibr" rid="B14">Green (2002)</xref> mentioned that some specimens had chaetiger 11 transitional with notopodial capillaries and neuropodial hooks, which also agreed with <italic><tp:taxon-name><tp:taxon-name-part taxon-name-part-type="genus" reg="Notomastus">N.</tp:taxon-name-part> <tp:taxon-name-part taxon-name-part-type="species" reg="sunae">sunae</tp:taxon-name-part></tp:taxon-name></italic> sp. nov. As the specimens examined by <xref ref-type="bibr" rid="B14">Green (2002)</xref> only had anterior fragments (23–37 chaetigers) and lacked ultrastructure of hooded hooks and gene sequences, further comparison is hindered. According to the redescription of <italic><tp:taxon-name><tp:taxon-name-part taxon-name-part-type="genus" reg="Notomastus">N.</tp:taxon-name-part> <tp:taxon-name-part taxon-name-part-type="species" reg="hemipodus">hemipodus</tp:taxon-name-part></tp:taxon-name></italic> by <xref ref-type="bibr" rid="B12">García-Garza et al. (2012)</xref>, the specimens identified as <tp:taxon-name><tp:taxon-name-part taxon-name-part-type="genus" reg="Notomastus">N.</tp:taxon-name-part> <tp:taxon-name-part taxon-name-part-type="uncertainty-rank">near</tp:taxon-name-part> <tp:taxon-name-part taxon-name-part-type="species" reg="hemipodus">hemipodus</tp:taxon-name-part></tp:taxon-name> could not belong to <italic><tp:taxon-name><tp:taxon-name-part taxon-name-part-type="genus" reg="Notomastus">N.</tp:taxon-name-part> <tp:taxon-name-part taxon-name-part-type="species" reg="hemipodus">hemipodus</tp:taxon-name-part></tp:taxon-name></italic> in that: 1) they had slightly areolated epithelium on anterior thorax instead of strongly tessellated epithelium as in <italic><tp:taxon-name><tp:taxon-name-part taxon-name-part-type="genus" reg="Notomastus">N.</tp:taxon-name-part> <tp:taxon-name-part taxon-name-part-type="species" reg="hemipodus">hemipodus</tp:taxon-name-part></tp:taxon-name></italic>; 2) they had reduced neuropodial lobes in the anterior abdomen instead of expanded neuropodial lobes as in <italic><tp:taxon-name><tp:taxon-name-part taxon-name-part-type="genus" reg="Notomastus">N.</tp:taxon-name-part> <tp:taxon-name-part taxon-name-part-type="species" reg="hemipodus">hemipodus</tp:taxon-name-part></tp:taxon-name></italic>; 3) they had very dark blue stain on abdominal dorsum instead of moderate green stain as in <italic><tp:taxon-name><tp:taxon-name-part taxon-name-part-type="genus" reg="Notomastus">N.</tp:taxon-name-part> <tp:taxon-name-part taxon-name-part-type="species" reg="hemipodus">hemipodus</tp:taxon-name-part></tp:taxon-name></italic>.</p><p><italic><tp:taxon-name><tp:taxon-name-part taxon-name-part-type="genus" reg="Notomastus">Notomastus</tp:taxon-name-part> <tp:taxon-name-part taxon-name-part-type="species" reg="sunae">sunae</tp:taxon-name-part></tp:taxon-name></italic> sp. nov. is commonly collected and abundant in Xiamen Bay, Fujian Province, widely distributed westward to Qinzhou Bay, Guangxi Province, and southward to western Hainan Island, based on the examined material obtained from several localities along southern China. Its specimens are found in great geographical ranges at latitude from 19.5N to 25.5N and at longitude from 108.8E to 119.5E. They prefer to inhabit soft sediments, like mud or muddy sand. So far, this species is found in shallow coastal waters less than 30 m deep.</p></tp:treatment-sec><tp:treatment-sec><!--Section generated to contain objects referenced in tp:taxon-treatment.--><fig id="F1" position="float" orientation="portrait"><object-id xmlns:xlink="http://www.w3.org/1999/xlink" content-type="doi" xlink:type="simple">10.3897/zookeys.946.50662.figure1</object-id><object-id xmlns:xlink="http://www.w3.org/1999/xlink" content-type="arpha" xlink:type="simple">52D52D1E-5342-5DA2-9C56-ECDDE0131DAF</object-id><label>Figure 1.</label><caption><p>Type locality and collection localities of <italic><tp:taxon-name><tp:taxon-name-part taxon-name-part-type="genus" reg="Notomastus">Notomastus</tp:taxon-name-part> <tp:taxon-name-part taxon-name-part-type="species" reg="sunae">sunae</tp:taxon-name-part></tp:taxon-name></italic> sp. nov., <bold>1</bold> Xiamen Bay (Fujian Province) <bold>2</bold> Xinghua Bay (Fujian Province) <bold>3</bold> Dongshan Bay (Fujian Province) <bold>4</bold> Jieshi Bay (Guangdong Province) <bold>5</bold> Daya Bay (Guangdong Province) <bold>6</bold> outside Pearl River estuary (Guangdong Province) <bold>7</bold> Qinzhou Bay (Guangxi Province) <bold>8</bold> water off western Hainan Island.</p></caption><graphic xmlns:xlink="http://www.w3.org/1999/xlink" xlink:href="zookeys-946-001-g001.jpg" position="float" orientation="portrait" xlink:type="simple" id="oo_429333.jpg"><uri content-type="original_file" xlink:type="simple">https://binary.pensoft.net/fig/429333</uri></graphic></fig></tp:treatment-sec><ref-list><ref id="B1"><mixed-citation xmlns:xlink="http://www.w3.org/1999/xlink" xlink:type="simple"><person-group><name name-style="western"><surname>Blake</surname><given-names>JA</given-names></name></person-group> (<year>2000</year>) <article-title>Family <tp:taxon-name><tp:taxon-name-part taxon-name-part-type="family">Capitellidae</tp:taxon-name-part></tp:taxon-name> Grube, 1862.</article-title> In: <person-group><name name-style="western"><surname>Blake</surname><given-names>JA</given-names></name><name name-style="western"><surname>Hilbig</surname><given-names>B</given-names></name><name name-style="western"><surname>Scott</surname><given-names>PV</given-names></name></person-group> (<role>Eds</role>) <issue-title>Taxonomic Atlas of the Benthic Fauna of the Santa Maria Basin and the Western Santa Barbara Channel.</issue-title><source>Vol. 7. The <tp:taxon-name><tp:taxon-name-part taxon-name-part-type="phylum">Annelida</tp:taxon-name-part></tp:taxon-name>, Part 4, <tp:taxon-name><tp:taxon-name-part taxon-name-part-type="class">Polychaeta</tp:taxon-name-part></tp:taxon-name>: <tp:taxon-name><tp:taxon-name-part taxon-name-part-type="family">Flabelligeridae</tp:taxon-name-part></tp:taxon-name> to <tp:taxon-name><tp:taxon-name-part taxon-name-part-type="family">Sternaspidae</tp:taxon-name-part></tp:taxon-name>. Santa Barbara Museum of Natural History, California</source>, <fpage>47</fpage>–<lpage>96</lpage>.</mixed-citation></ref><ref id="B7"><mixed-citation xmlns:xlink="http://www.w3.org/1999/xlink" xlink:type="simple"><person-group><name name-style="western"><surname>Ewing</surname><given-names>RM</given-names></name></person-group> (<year>1982</year>) <article-title>A partial revision of the genus <italic><tp:taxon-name><tp:taxon-name-part taxon-name-part-type="genus">Notomastus</tp:taxon-name-part></tp:taxon-name></italic> (<tp:taxon-name><tp:taxon-name-part taxon-name-part-type="class">Polychaeta</tp:taxon-name-part></tp:taxon-name>: <tp:taxon-name><tp:taxon-name-part taxon-name-part-type="family">Capitellidae</tp:taxon-name-part></tp:taxon-name>) with a description of a new species from the Gulf of Mexico.</article-title><source>Proceedings of the Biological Society of Washington</source><volume>95</volume>(<issue>2</issue>): <fpage>232</fpage>–<lpage>237</lpage>.</mixed-citation></ref><ref id="B14"><mixed-citation xmlns:xlink="http://www.w3.org/1999/xlink" xlink:type="simple"><person-group><name name-style="western"><surname>Green</surname><given-names>KD</given-names></name></person-group> (<year>2002</year>) <article-title><tp:taxon-name><tp:taxon-name-part taxon-name-part-type="family">Capitellidae</tp:taxon-name-part></tp:taxon-name> (<tp:taxon-name><tp:taxon-name-part taxon-name-part-type="class">Polychaeta</tp:taxon-name-part></tp:taxon-name>) from the Andaman Sea.</article-title> In: <person-group><name name-style="western"><surname>Eibye-Jacobsen</surname><given-names>D</given-names></name></person-group> (<role>Ed.</role>) <issue-title>Proceedings of the International Workshop on the Polychaetes of the Andaman Sea.</issue-title><source>Phuket Marine Biological Center Special Publication</source><volume>24</volume>: <fpage>249</fpage>–<lpage>344</lpage>.</mixed-citation></ref><ref id="B24"><mixed-citation xmlns:xlink="http://www.w3.org/1999/xlink" xlink:type="simple"><person-group><name name-style="western"><surname>Magalhães</surname><given-names>WF</given-names></name><name name-style="western"><surname>Blake</surname><given-names>JA</given-names></name></person-group> (<year>2017</year>) <tp:taxon-name><tp:taxon-name-part taxon-name-part-type="family">Capitellidae</tp:taxon-name-part></tp:taxon-name> Grube, 1862. In: Westheide W, Purschke G (Eds) Handbook of Zoology Online, a Natural History of the Phyla of the Animal Kingdom–<tp:taxon-name><tp:taxon-name-part taxon-name-part-type="phylum">Annelida</tp:taxon-name-part></tp:taxon-name>, Polychaetes. De Gruyter, Boston/Berlin. <ext-link xlink:type="simple" ext-link-type="uri" xlink:href="https://www.degruyter.com/view/Zoology/bp_029147-6_76">https://www.degruyter.com/view/Zoology/bp_029147-6_76</ext-link> [Accessed on: 2017-6-28]</mixed-citation></ref><ref id="B17"><mixed-citation xmlns:xlink="http://www.w3.org/1999/xlink" xlink:type="simple"><person-group><name name-style="western"><surname>Hernández-Alcántara</surname><given-names>P</given-names></name><name name-style="western"><surname>Solís-Weiss</surname><given-names>V</given-names></name></person-group> (<year>1998</year>) <article-title>Capitellids (<tp:taxon-name><tp:taxon-name-part taxon-name-part-type="class">Polychaeta</tp:taxon-name-part></tp:taxon-name>: <tp:taxon-name><tp:taxon-name-part taxon-name-part-type="family">Capitellidae</tp:taxon-name-part></tp:taxon-name>) from the continental shelf of the Gulf of California, with the description of a new species, <italic><tp:taxon-name><tp:taxon-name-part taxon-name-part-type="genus">Notomastus</tp:taxon-name-part> <tp:taxon-name-part taxon-name-part-type="species">angelicae</tp:taxon-name-part></tp:taxon-name></italic>.</article-title><source>Proceedings of the Biological Society of Washington</source><volume>111</volume>: <fpage>708</fpage>–<lpage>719</lpage>.</mixed-citation></ref><ref id="B30"><mixed-citation xmlns:xlink="http://www.w3.org/1999/xlink" xlink:type="simple"><person-group><name name-style="western"><surname>Thomassin</surname><given-names>BA</given-names></name></person-group> (<year>1970</year>) Contribution a l’étude des polychètes de la région de Tuléar (S.W. de Madagascar) II. quelques <tp:taxon-name><tp:taxon-name-part taxon-name-part-type="family">Aphroditidae</tp:taxon-name-part></tp:taxon-name> des sables coralliens. Recueil des Travaux de la Station Marine d’Endoume 10 (Supplement): 47–69.</mixed-citation></ref><ref id="B3"><mixed-citation xmlns:xlink="http://www.w3.org/1999/xlink" xlink:type="simple"><person-group><name name-style="western"><surname>Cinar</surname><given-names>ME</given-names></name></person-group> (<year>2005</year>) <article-title>Polychaetes from the coast of northern Cyprus (eastern Mediterranean Sea.</article-title><source>Cahiers De Biologie Marine</source><volume>46</volume>(<issue>2</issue>): <fpage>143</fpage>–<lpage>159</lpage>.</mixed-citation></ref><ref id="B18"><mixed-citation xmlns:xlink="http://www.w3.org/1999/xlink" xlink:type="simple"><person-group><name name-style="western"><surname>Jeong</surname><given-names>M-K</given-names></name><name name-style="western"><surname>Soh</surname><given-names>HY</given-names></name><name name-style="western"><surname>Wi</surname><given-names>JH</given-names></name><name name-style="western"><surname>Suh</surname><given-names>H-L</given-names></name></person-group> (<year>2018</year>) <article-title>A new <italic><tp:taxon-name><tp:taxon-name-part taxon-name-part-type="genus">Notomastus</tp:taxon-name-part></tp:taxon-name></italic> (<tp:taxon-name><tp:taxon-name-part taxon-name-part-type="phylum">Annelida</tp:taxon-name-part></tp:taxon-name>, <tp:taxon-name><tp:taxon-name-part taxon-name-part-type="family">Capitellidae</tp:taxon-name-part></tp:taxon-name>) species from Korean waters, with genetic comparison based on three gene markers.</article-title><source>ZooKeys</source><volume>754</volume>: <fpage>141</fpage>–<lpage>155</lpage>. <ext-link xlink:type="simple" ext-link-type="doi" xlink:href="10.3897/zookeys.754.23655">https://doi.org/10.3897/zookeys.754.23655</ext-link></mixed-citation></ref><ref id="B12"><mixed-citation xmlns:xlink="http://www.w3.org/1999/xlink" xlink:type="simple"><person-group><name name-style="western"><surname>García-Garza</surname><given-names>ME</given-names></name><name name-style="western"><surname>Harris</surname><given-names>LH</given-names></name><name name-style="western"><surname>de León-González</surname><given-names>JA</given-names></name></person-group> (<year>2012</year>) <article-title>Redescription of <italic><tp:taxon-name><tp:taxon-name-part taxon-name-part-type="genus">Notomastus</tp:taxon-name-part> <tp:taxon-name-part taxon-name-part-type="species">hemipodus</tp:taxon-name-part></tp:taxon-name></italic> Hartman 1945 and <italic><tp:taxon-name><tp:taxon-name-part taxon-name-part-type="genus">N.</tp:taxon-name-part> <tp:taxon-name-part taxon-name-part-type="species">tenuis</tp:taxon-name-part></tp:taxon-name></italic> Moore, 1909 (<tp:taxon-name><tp:taxon-name-part taxon-name-part-type="class">Polychaeta</tp:taxon-name-part></tp:taxon-name>: <tp:taxon-name><tp:taxon-name-part taxon-name-part-type="family">Capitellidae</tp:taxon-name-part></tp:taxon-name>).</article-title><source>Proceedings of the Biological Society of Washington</source><volume>125</volume>(<issue>1</issue>): <fpage>1</fpage>–<lpage>11</lpage>. <ext-link xlink:type="simple" ext-link-type="doi" xlink:href="10.2988/11-28.1">https://doi.org/10.2988/11-28.1</ext-link></mixed-citation></ref></ref-list></tp:taxon-treatment>
